# Supplementary material for: TBC1D15/RAB7-regulated mitochondria-lysosome interaction confers cardioprotection against acute myocardial infarction-induced cardiac injury
Source: Theranostics. 2020 Sep 14;10(24):11244–63. doi: 10.7150/thno.46883 (PMC7532681; doi:10.7150/thno.46883)
Supplement: Supplementary file 2 — Supplementary vedios/movies. [file thnov10p11244s2.zip]

Archive with 9 entries (8 files):
- Video/
- Video/Video 1 Normoxia-Ad-LacZ.avi
- Video/Video 2 Normoxia-Ad-TBC1D15.avi
- Video/Video 3 Normoxia-Ad-R400K.avi
- Video/Video 4 Normoxia-Ad-231-240.avi
- Video/Video 5 Hypoxia-Ad-LacZ.avi
- Video/Video 6 Hypoxia-Ad-TBC1D15.avi
- Video/Video 7 Hypoxia-Ad-R400K.avi
- Video/Video 8 Hypoxia-Ad-231-240.avi
